# Supplementary material for: Sleep Characteristics in Individuals with Ehlers-Danlos Syndrome
Source: Med Sci (Basel). 2025 Jun 27;13(3):85. doi: 10.3390/medsci13030085 (PMC12286137; doi:10.3390/medsci13030085)
Supplement: Supplementary file 1 [file medsci-13-00085-s001.zip]

Archive with 1 entries (1 files):
- medsci-3673970-supplementary.pdf
